# Supplementary material for: Beta-globin gene haplotypes and selected Malaria-associated variants among black Southern African populations
Source: Glob Health Epidemiol Genom. 2017 Nov 27;2:e17. doi: 10.1017/gheg.2017.14 (PMC5870409; doi:10.1017/gheg.2017.14)
Supplement: Supplementary file 1 [file S2054420017000148sup001.zip]

Archive with 8 entries (8 files):
- Supplementary Tables and Figures Captions.docx
- Supplementary Table S3.docx
- Supplementary Table S2.docx
- Supplementary Table S1.docx
- Figure S4.tif
- Figure S3.tiff
- Figure S2.tiff
- Figure S1.tiff
